# Supplementary material for: Application of Dual Metabarcoding Platforms for the Meso- and Macrozooplankton Taxa in the Ross Sea
Source: Genes (Basel). 2022 May 21;13(5):922. doi: 10.3390/genes13050922 (PMC9140529; doi:10.3390/genes13050922)
Supplement: Supplementary file 1 [file genes-13-00922-s001.zip › Table S1.xlsx]

## Sheet: Table S1
Table S1. Meso- and macrozooplankton haplotypes obtained from the regular barcode (RB) by two bioinformatics approaches, denoising and clustering, using the Pacbio platform.
* rare haplotypes obtained by OTU clustering using a combination of MOTHUR and UCHIME
No.	Phylum	Class	Order	Family	Description	Identity(%)	Coverage (%)	Seq.len(bp)	Accession No.
1	Annelida	Polychaeta	Amphinomida	Amphinomidae	Amphinomidae sp. T1	93.61	99	658	AY838875
2			Phyllodocida	Phyllodocidae	Vanadis longissima T1	99.03	94	658	GU199020
3			Spionida	Spionidae	Scolelepis eltaninae T1	99.85	99	658	KF713383
4					Scolelepis eltaninae T2	99.69	99	658	KF713383
5					Scolelepis eltaninae T3	99.69	99	658	KF713383
6					Scolelepis eltaninae T4	99.69	99	658	KF713383
7					Scolelepis eltaninae T5	99.69	99	658	KF713383
8					Scolelepis eltaninae T6	99.69	99	658	KF713383
9					Scolelepis eltaninae T7	99.54	99	658	KF713383
10					Scolelepis eltaninae T8	99.54	99	658	KF713383
11					Scolelepis eltaninae T9	99.54	99	658	KF713383
12					Scolelepis eltaninae T10	99.54	99	658	KF713383
13	Arthropoda	Hexanauplia	Calanoida	Calanidae	*Calanoides acutus T1	99.7	99	658	KC754417
14				Clausocalanidae	Ctenocalanus citer T1	99.7	100	658	MN745821
15				Euchaetidae	*Paraeuchaeta antarctica T1	99.85	100	658	JQ819804
16				Metridinidae	Metridia gerlachei T1	99.85	99	658	KC754395
17					Metridia gerlachei T2	99.85	99	658	KC754398
18					Metridia gerlachei T3	99.54	99	658	KC754398
19					*Metridia gerlachei T4	99.09	99	659	KC754397
20			Cyclopoida	Oithonidae	*Oithona similis T1	100	66	658	KU982830
21		Malacostraca	Amphipoda	Tryphosidae	Pseudorchomene plebs T1	100	100	658	GU109233
22			Decapoda	Nematocarcinidae	*Nematocarcinus lanceopes T1	99.85	99	659	EF407605
23			Euphausiacea	Euphausiidae	Euphausia crystallorophias T1	99.05	96	658	AF177183
24					Euphausia crystallorophias T2	99.05	96	658	AF177183
25					Euphausia superba T1	99.7	100	658	NC_040987
26					Euphausia sp. T1	98.89	96	658	AF177183
27					Euphausia sp. T2	98.89	96	658	AF177183
28					Euphausia sp. T3	98.89	96	658	AF177183
29					Euphausia sp. T4	98.73	96	658	AF177183
30		Thecostraca	Balanomorpha	Bathylasmatidae	Bathylasma corolliforme T1	99.85	99	658	KF713396
31	Chordata	Actinopterygii	Aulopiformes	Paralepididae	Notolepis coatsi T1	99.69	99	658	JN641041
32			Perciformes	Nototheniidae	Pleuragramma antarctica T1	99.7	100	658	JF933905
33	Mollusca	Gastropoda	Littorinimorpha	Capulidae	Cryocapulus subcompressus T1	99.69	98	658	KR364834
34			Nudibranchia	Tergipedidae	*Tergipes antarcticus T1	99.09	100	659	GU227106
35			Pteropoda	Cliidae	Clio pyramidata T1	99.39	99	658	KC754465
36				Clionidae	Clione limacina antarctica T1	99.7	99	658	MH482513
37					Clione limacina antarctica T2	99.54	99	658	MH482513
38					Clione sp. T1	98.94	99	658	MH482513
39					Clione sp. T2	98.94	99	658	MH482513
40					Clione sp. T3	98.78	99	658	MH482513
41					Clione sp. T4	98.78	99	658	MH482513
42				Pneumodermatidae	Pneumodermatidae sp. T1	94.83	100	658	MH482545
43	Nemertea	Pilidiophora	Heteronemertea	Lineidae	Parvicirrus sp. T1	100	100	658	GU227124
44					Parvicirrus sp. T2	99.7	100	658	GU227124
45					Parvicirrus sp. T3	99.7	100	658	GU227124
46					Parvicirrus sp. T4	99.54	100	658	GU227124
47					Parvicirrus sp. T5	99.54	100	658	GU227124
48					Parvicirrus sp. T6	99.39	100	658	GU227124
49					Parvicirrus sp. T7	99.39	100	658	GU227124
50					*Lineidae sp. T1	93.48	100	659	GU227124
51					*Lineidae sp. T2	93.32	100	659	GU227124
52					*Lineidae sp. T3	90.43	100	657	GU227124
53	Unknown	Unknown	Unknown	Unknown	Unknown T1	92.42	90	658	QVW10072
54					Unknown T2	92.42	90	658	QVW10072
55					Unknown T3	91.92	90	658	QVW10072
