# Supplementary material for: Application of Dual Metabarcoding Platforms for the Meso- and Macrozooplankton Taxa in the Ross Sea
Source: Genes (Basel). 2022 May 21;13(5):922. doi: 10.3390/genes13050922 (PMC9140529; doi:10.3390/genes13050922)
Supplement: Supplementary file 1 [file genes-13-00922-s001.zip › Table S2.xlsx]

## Sheet: Table S2
Table S2. Meso- and macrozooplankton haplotypes obtained from the mini barcode (MB) using the MiSeq platform.
No.	Phylum	Class	Order	Family	Description	Identity(%)	Coverage (%)	Seq.len(bp)	Accession No.
1	Annelida	Polychaeta	Amphinomida	Amphinomidae	Amphinomidae sp. T1	93.48	99	463	AY838875
2			Phyllodocida	Phyllodocidae	Phyllodocidae sp. T1	100.00	100	463	KF713376
3				Polynoidae	Polynoidae sp. T1	99.78	100	463	GU227137
4			Spionida	Spionidae	Laonice antarctica T1	100.00	100	463	KX867434
5					Laonice antarctica T2	100.00	100	463	KX867435
6					Laonice sp. T1	95.03	100	463	MG234511
7					Laonice weddellia T1	100.00	100	463	KX867442
8					Laonice weddellia T2	100.00	100	463	KX867444
9					Laonice weddellia T3	99.27	88	463	KX867444
10					Laonice weddellia T4	99.14	100	463	KX867444
11					Scolelepis eltaninae T1	99.78	100	463	KF713383
12					Scolelepis eltaninae T2	99.57	100	463	KF713383
13					Scolelepis eltaninae T3	99.57	100	463	KF713383
14					Scolelepis eltaninae T4	99.57	100	463	KF713383
15					Scolelepis eltaninae T5	99.57	100	463	KF713383
16					Scolelepis eltaninae T6	98.92	100	463	KF713383
17					Scolelepis eltaninae T7	98.92	100	463	KF713383
18					Scolelepis eltaninae T8	98.49	100	463	KF713383
19					Spiophanes sp. T1	99.57	100	463	KF713384
20					Spiophanes sp. T2	98.70	100	463	KF713384
21	Arthropoda	Hexanauplia	Calanoida	Calanidae	Calanidae sp. T1	93.93	96	463	KC754439
22					Calanoides acutus T1	100.00	100	463	KC287432
23					Calanoides acutus T2	100.00	100	463	KC754417
24					Calanoides acutus T3	99.78	100	463	KC287432
25					Calanoides acutus T4	99.78	100	463	KC287432
26					Calanoides acutus T5	99.78	100	463	KC287432
27					Calanoides acutus T6	99.78	100	463	KC754417
28					Calanoides acutus T7	99.78	100	463	KC754417
29					Calanoides acutus T8	99.78	100	463	KC754417
30					Calanoides acutus T9	99.78	100	463	KC754423
31					Calanoides acutus T10	99.78	100	463	KC754424
32					Calanoides acutus T11	99.57	100	463	KC287432
33					Calanoides acutus T12	99.57	100	463	KC754417
34					Calanoides acutus T13	99.57	100	463	KC754424
35					Calanoides acutus T14	99.57	100	463	KC754424
36					Calanoides acutus T15	99.57	100	463	KC754425
37					Calanoides acutus T16	99.35	100	463	KC754419
38					Calanoides acutus T17	99.35	100	463	KC754424
39					Calanoides acutus T18	99.14	100	463	KC754424
40					Calanus propinquus T1	100.00	100	463	KC754434
41					Calanus propinquus T2	99.78	100	463	KC754440
42					Calanus propinquus T3	99.57	100	463	KC754433
43					Calanus propinquus T4	99.35	100	463	KC754433
44					Calanus propinquus T5	99.35	100	463	KC754433
45					Calanus propinquus T6	99.14	100	463	KC754433
46					Calanus propinquus T7	98.92	100	463	KC754433
47					Calanus simillimus T1	99.35	100	463	KC754439
48				Clausocalanidae	Ctenocalanus citer T1	100.00	100	463	KC287617
49					Ctenocalanus citer T2	99.78	100	463	KC287617
50					Ctenocalanus citer T3	99.78	100	463	KC287617
51					Ctenocalanus citer T4	99.35	100	463	FJ960446
52					Ctenocalanus citer T5	99.14	100	463	KC287617
53					Ctenocalanus citer T6	98.06	100	463	FJ960446
54				Euchaetidae	Paraeuchaeta antarctica T1	100.00	100	463	KC754449
55				Metridinidae	Metridia gerlachei T1	100.00	100	463	KC754395
56					Metridia gerlachei T2	99.78	100	463	KC754395
57					Metridia gerlachei T3	99.78	100	463	KC754395
58					Metridia gerlachei T4	99.78	100	463	KC754398
59					Metridia gerlachei T5	99.78	100	463	KC754400
60					Metridia gerlachei T6	99.57	100	463	KC754395
61					Metridia gerlachei T7	99.57	100	463	KC754400
62				Rhincalanidae	Rhincalanus gigas T1	100.00	100	463	JN663358
63					Rhincalanus gigas T2	99.35	100	463	KC754430
64				Scolecitrichidae	Scolecitrichidae sp. T1	90.67	99	461	AB380004
65			Cyclopoida	Oithonidae	Oithona frigida T1	100.00	83	463	KU982943
66					Oithona similis T1	100.00	82	463	KU982810
67					Oithona similis T2	100.00	83	463	KU982935
68		Malacostraca	Amphipoda	Hyperiidae	Hyperiella dilatata T1	100.00	100	463	MH482522
69				Tryphosidae	Pseudorchomene plebs T1	100.00	100	463	JQ423245
70					Pseudorchomene plebs T2	99.78	100	463	JQ423245
71					Pseudorchomene sp. T1	97.75	77	463	JQ423245
72			Euphausiacea	Euphausiidae	Euphausia crystallorophias T1	99.55	96	463	AF177183
73					Euphausia crystallorophias T2	99.55	96	463	AF177183
74					Euphausia crystallorophias T3	99.55	96	463	AF177183
75					Euphausia crystallorophias T4	99.33	96	463	AF177183
76					Euphausia crystallorophias T5	99.10	96	463	AF177183
77					Euphausia crystallorophias T6	98.88	96	463	AF177183
78					Euphausia crystallorophias T7	98.88	96	463	AF177183
79					Euphausia crystallorophias T8	98.43	96	463	AF177183
80					Euphausia crystallorophias T9	98.43	96	463	AF177183
81					Euphausia superba T1	100.00	100	463	KC754451
82					Euphausia superba T2	100.00	100	463	KC754459
83					Euphausia superba T3	100.00	100	463	LC021786
84					Euphausia superba T4	100.00	100	463	LC021823
85					Euphausia superba T5	100.00	100	463	LC021961
86					Euphausia superba T6	100.00	100	463	LC022037
87					Euphausia superba T7	100.00	100	463	LC022044
88					Euphausia superba T8	100.00	100	463	LC022094
89					Euphausia superba T9	100.00	100	463	LC022101
90					Euphausia superba T10	100.00	100	463	NC_040987
91					Euphausia superba T11	99.78	100	463	GQ305750
92					Euphausia superba T12	99.78	100	463	LC021961
93					Euphausia superba T13	99.78	100	463	LC021964
94					Euphausia superba T14	99.78	100	463	LC022037
95					Euphausia superba T15	99.78	100	463	LC022037
96					Euphausia superba T16	99.78	100	463	LC022094
97					Thysanoessa macrura T1	99.35	100	463	MG669413
98		Ostracoda	Halocyprida	Halocyprididae	Alacia hettacra T1	100.00	100	463	KC754463
99					Alacia hettacra T2	99.78	100	463	KC754463
100					Alacia hettacra T3	99.57	100	463	KC754463
101					Alacia hettacra T4	99.57	100	463	KC754463
102					Alacia hettacra T5	99.35	100	463	KC754463
103					Alacia hettacra T6	99.14	75	463	KC754463
104					Alacia hettacra T7	98.85	75	463	KC754463
105					Austrinoecia isocheira T1	100.00	94	463	KP745291
106					Austrinoecia isocheira T2	99.77	94	463	KP745291
107					Austrinoecia isocheira T3	99.54	94	463	KP745291
108					Austrinoecia isocheira T4	99.54	94	463	KP745291
109					Austrinoecia isocheira T5	99.31	94	463	KP745291
110					Austrinoecia isocheira T6	99.09	94	463	KP745291
111					Boroecia antipoda T1	100.00	94	463	KP745282
112		Thecostraca	Balanomorpha	Bathylasmatidae	Bathylasma corolliforme T1	100.00	100	463	KF713401
113	Chaetognatha	Sagittoidea	Phragmophora	Eukrohniidae	Eukrohniidae sp. T1	92.18	94	463	KC633101
114	Chordata	Actinopterygii	Perciformes	Nototheniidae	Pleuragramma antarctica T1	99.78	100	463	KF713403
115	Cnidaria	Hydrozoa			Hydrozoa sp. T1	99.57	100	463	KT383426
116					Hydrozoa sp. T2	99.35	100	463	KT383426
117					Hydrozoa sp. T3	99.35	100	463	KT383426
118					Hydrozoa sp. T4	99.14	100	463	KT383426
119					Hydrozoa sp. T5	97.62	100	463	KT383426
120			Siphonophorae	Sphaeronectidae	Sphaeronectidae sp. T1	91.71	91	463	GQ120046
121					Sphaeronectidae sp. T2	91.47	91	463	GQ120046
122	Echinodermata	Asteroidea	Valvatida	Odontasteridae	Odontaster meridionalis T1	100.00	95	463	GU227088
123	Mollusca	Gastropoda	Neogastropoda	Conidae	Conus sp. T1	99.57	100	463	GU227112
124			Nudibranchia	Tergipedidae	Tergipes antarcticus T1	98.92	100	463	GU227106
125			Pteropoda	Cliidae	Clio pyramidata T1	99.78	100	463	KC754465
126					Clio pyramidata T2	99.57	100	463	KC754465
127					Clio pyramidata T3	99.35	100	463	KC754465
128					Clio pyramidata T4	99.35	100	463	KC754465
129					Clio pyramidata T5	98.28	75	463	KC754465
130				Clionidae	Clione antarctica T1	100.00	100	463	KC754462
131					Clione antarctica T2	99.78	100	463	KC754462
132					Clione antarctica T3	99.78	100	463	KC754462
133					Clione antarctica T4	99.57	100	463	KC754462
134					Clione antarctica T5	99.57	100	463	KC754462
135					Clione antarctica T6	99.14	100	463	KC754462
136					Clione antarctica T7	98.92	100	463	KC754462
137					Clione antarctica T8	98.70	100	463	KC754462
138				Limacinidae	Limacina rangii T1	100.00	100	460	KC754468
139					Limacina rangii T2	100.00	100	460	MN503691
140				Pneumodermatidae	Pneumodermatidae sp. T1	94.60	100	463	MH482545
141					Pneumodermatidae sp. T2	94.38	100	463	MH482545
142					Spongiobranchaea sp. T1	96.76	100	463	MH482545
143	Nemertea	Pilidiophora	Heteronemertea	Lineidae	Lineidae sp. T1	91.15	100	463	GU227124
144					Lineidae sp. T2	90.20	99	463	GU227124
145					Lineus sp. T1	98.49	100	463	GU227127
146					Parvicirrus sp. T1	100.00	100	463	GU227124
147					Parvicirrus sp. T2	99.78	100	463	GU227124
148					Parvicirrus sp. T3	99.57	100	463	GU227124
149					Parvicirrus sp. T4	99.57	100	463	GU227124
150					Parvicirrus sp. T5	99.57	100	463	GU227124
151					Parvicirrus sp. T6	99.35	100	463	GU227124
152					Parvicirrus sp. T7	99.35	100	463	GU227124
153					Parvicirrus sp. T8	99.35	100	463	GU227124
154					Parvicirrus sp. T9	99.14	100	463	GU227124
155					Parvicirrus sp. T10	99.14	100	463	GU227124
156	Unknown	Unknown	Unknown	Unknown	Unknown_Annelida T1	91.56	99	463	ART94434
157					Unknown_Arthropoda T1	95.45	99	463	AGL78104
158					Unknown_Arthropoda T2	92.21	99	463	AGT15068
159					Unknown_Arthropoda T3	85.06	99	463	BAJ15275
160					Unknown_Arthropoda T4	85.06	99	463	BAJ15275
161					Unknown_Bryozoa T1	89.61	99	463	QXR91440
162					Unknown_Cnidaria T1	98.05	99	463	AYQ21195
163					Unknown_Cnidaria T2	95.45	99	463	AGO67790
164					Unknown_Cnidaria T3	93.51	99	463	QVW10072
165					Unknown_Cnidaria T4	92.86	99	463	QVW10072
166					Unknown_Cnidaria T5	92.86	99	463	QVW10072
167					Unknown_Cnidaria T6	92.86	99	463	QVW10072
168					Unknown_Cnidaria T7	92.86	99	463	QVW10072
169					Unknown_Cnidaria T8	92.86	99	463	QVW10072
170					Unknown_Cnidaria T9	92.86	99	463	QVW10072
171					Unknown_Cnidaria T10	92.86	99	463	QVW10072
172					Unknown_Cnidaria T11	92.21	99	463	QVW10072
173					Unknown_Cnidaria T12	92.21	99	463	QVW10072
174					Unknown_Cnidaria T13	92.21	99	463	QVW10072
175					Unknown_Cnidaria T14	90.91	99	463	QVW10072
176					Unknown_Cnidaria T15	89.68	99	466	AAY17395
177					Unknown_Cnidaria T16	89.68	99	466	AAY17395
178					Unknown_Cnidaria T17	89.03	99	466	ACZ67375
179					Unknown_Mollusca T1	95.45	99	463	QWV42769
180					Unknown_Nematoda T1	94.77	99	460	ATP61990
181					Unknown_Nemertea T1	98.70	99	463	ADB90516
182					Unknown_Nemertea T2	97.40	99	463	AMK51515
183					Unknown_Porifera T1	86.36	99	463	CCE60848
